# Supplementary material for: Clinical Manifestation, Management, and Outcomes in Patients with COVID-19 Vaccine-Induced Acute Encephalitis: Two Case Reports and a Literature Review
Source: Vaccines (Basel). 2022 Jul 31;10(8):1230. doi: 10.3390/vaccines10081230 (PMC9414071; doi:10.3390/vaccines10081230)
Supplement: Supplementary file 1 [file vaccines-10-01230-s001.zip]

Archive with 1 entries (1 files):
- vaccines-1847691-supplementary.pdf
